# Supplementary material for: Genomic and proteomic analysis of the Alkali-Tolerance Response (AlTR) in Listeria monocytogenes 10403S
Source: BMC Microbiol. 2008 Jun 24;8:102. doi: 10.1186/1471-2180-8-102 (PMC2443805; doi:10.1186/1471-2180-8-102)
Supplement: Additional file 1 — Complete 2D gel electrophoresis results of protein extracts of cells stressed at pH 9.5. Spot matching between 2D electrophoresis spots of protein extracts from stressed Listeria monocytogenes cells at pH 7 and pH 9.5. Table displays normalized volumes of spots, wide isoelectric point (pI), molecular weights (MW) and differences between normalized values of spots at pH 7.0 and pH 9.5. [file 1471-2180-8-102-S1.xls]

## Sheet: Sheet 1
Additional file 1: Complete 2D gel electrophoresis of protein extracts of cells
			stressed at pH 9.5
control pH 7.0		stressed pH 9.5
Spot No	Norm. Vol.	Spot Nr	Norm. Vol.	pI	MW (kd)	Difference ('Norm. Vol.' v 'control pH 7.0')
331	0.935	331	0.852	5.061	6.081	-1.097
330	0.245	330	0.144	6.272	33.404	-1.697
329	0.398	329	0.186	4.75	21.581	-2.145
328	0.076	328	0.43	4.539	40.685	5.691
327	0.567	327	0.3	4.585	43.064	-1.892
326	0.136	-	-	-	-	-
325	0.256	325	0.171	5.547	45.804	-1.499
324	0.49	324	0.407	4.935	57.987	-1.205
323	0.439	323	0.369	4.856	58.131	-1.189
322	0.105	322	0.444	4.404	34.846	4.214
321	0.025	321	0.463	4.858	24.392	18.604
320	0.01	320	0.479	5.116	24.104	48.725
319	0.697	319	0.898	5.62	56.041	1.287
318	0.224	318	0.281	5.61	58.131	1.256
317	0.225	317	0.64	5.539	63.394	2.851
316	1.159	316	0.753	5.496	65.269	-1.54
315	0.111	315	0.72	6.815	25.618	6.51
314	0.444	314	0.448	6.76	27.42	1.01
313	0.182	-	-	-	-	-
312	0.324	-	-	-	-	-
303	0.309	303	0.413	4.602	7.811	1.333
302	0.19	302	0.731	4.317	4.206	3.845
301	0.038	301	0.265	4.472	4.278	6.96
300	0.034	-	-	-	-	-
299	0.044	-	-	-	-	-
298	0.612	298	1.067	6.809	6.225	1.742
297	0.208	-	-	-	-	-
296	0.118	-	-	-	-	-
294	0.914	294	0.895	4.811	6.441	-1.021
293	0.372	-	-	-	-	-
292	0.169	-	-	-	-	-
290	0.04	-	-	-	-	-
288	0.03	-	-	-	-	-
286	0.048	-	-	-	-	-
285	0.02	-	-	-	-	-
284	0.073	-	-	-	-	-
283	0.06	-	-	-	-	-
282	0.041	-	-	-	-	-
281	0.268	-	-	-	-	-
280	1.092	280	1.751	4.494	10.55	1.603
279	0.163	-	-	-	-	-
278	0.029	-	-	-	-	-
277	0.127	-	-	-	-	-
276	0.009	-	-	-	-	-
275	0.002	-	-	-	-	-
274	0.126	-	-	-	-	-
272	0.169	-	-	-	-	-
271	1.208	-	-	-	-	-
270	0.075	-	-	-	-	-
269	0.024	-	-	-	-	-
268	0.172	268	0.056	4.76	15.02	-3.093
267	0.299	-	-	-	-	-
266	0.084	266	0.141	4.89	15.453	1.683
265	0.028	-	-	-	-	-
264	0.109	-	-	-	-	-
263	0.002	-	-	-	-	-
262	0.009	-	-	-	-	-
261	0.08	261	0.069	5.565	15.885	-1.154
260	0.336	260	0.33	5.396	16.318	-1.017
259	0.17	-	-	-	-	-
258	0.062	258	0.019	5.264	18.336	-3.238
257	0.433	257	0.709	6.717	18.481	1.637
256	0.34	256	0.087	6.593	18.481	-3.917
255	0.316	-	-	-	-	-
254	0.024	-	-	-	-	-
253	0.003	253	0.126	4.986	19.129	38.749
252	0.132	252	0.056	6.146	20.355	-2.342
251	0.106	-	-	-	-	-
250	0.284	-	-	-	-	-
247	0.066	247	0.485	5.01	21.869	7.325
246	0.127	246	0.042	6.35	21.725	-3.007
245	1.843	245	1.861	6.744	22.157	1.01
244	0.006	244	0.242	4.882	21.797	40.828
243	0.349	-	-	-	-	-
242	0.009	-	-	-	-	-
241	0.243	241	0.062	6.461	23.239	-3.91
240	0.045	-	-	-	-	-
239	0.107	-	-	-	-	-
234	1.898	234	1.507	5.374	24.608	-1.259
233	0.065	233	0.273	4.722	25.762	4.172
232	0.187	232	0.452	4.585	25.474	2.416
230	0.187	230	0.173	5.453	27.204	-1.081
229	0.174	229	0.293	4.915	27.492	1.684
228	0.383	-	-	-	-	-
227	0.367	227	0.029	6.439	26.843	-12.76
226	0.013	-	-	-	-	-
225	0.432	225	1.091	5.228	27.708	2.526
224	0.072	224	0.064	4.508	28.069	-1.132
223	0.657	223	0.437	6.545	27.636	-1.503
222	0.259	222	0.19	4.661	28.429	-1.364
221	0.184	-	-	-	-	-
220	0.19	220	0.136	5.096	28.285	-1.402
219	0.113	-	-	-	-	-
218	0.238	-	-	-	-	-
217	0.043	-	-	-	-	-
216	0.012	-	-	-	-	-
215	0.098	-	-	-	-	-
213	0.35	213	0.388	5.874	28.79	1.109
212	1.238	212	1.114	5.411	29.439	-1.111
211	0.269	211	0.077	6.14	28.718	-3.496
210	0.227	210	0.148	4.848	29.655	-1.529
209	0.258	209	0.352	5.27	29.799	1.363
208	1.123	208	0.748	5.957	30.52	-1.501
207	0.054	207	0.079	6.569	30.232	1.462
206	0.077	-	-	-	-	-
205	0.021	205	0.082	4.62	32.539	3.899
204	0.115	-	-	-	-	-
203	0.156	-	-	-	-	-
202	0.121	202	0.449	5.213	32.755	3.696
201	0.331	-	-	-	-	-
200	0.096	-	-	-	-	-
199	0.803	199	0.945	5.455	33.404	1.177
198	0.037	-	-	-	-	-
197	0.247	197	0.142	5.661	33.332	-1.737
196	1.125	196	1.304	6.78	33.404	1.159
194	0.252	194	0.371	4.974	33.764	1.472
193	0.104	193	0.033	6.152	33.404	-3.169
191	0.031	-	-	-	-	-
189	0.698	189	0.782	6.598	33.115	1.121
188	0.102	-	-	-	-	-
185	0.02	185	0.064	5.831	34.485	3.144
184	0.826	184	0.582	4.809	34.774	-1.418
183	0.694	183	0.566	6.053	34.413	-1.227
182	0.005	-	-	-	-	-
181	0.059	181	0.072	5.226	35.278	1.236
180	0.548	180	0.666	5.577	36.504	1.216
179	0.236	179	0.207	4.909	36.36	-1.141
178	0.022	-	-	-	-	-
177	0.323	177	0.273	4.598	36.576	-1.181
176	0.578	176	0.068	5.368	37.153	-8.506
175	0.374	175	0.346	4.994	36.287	-1.08
174	0.047	-	-	-	-	-
173	0.353	-	-	-	-	-
172	0.432	172	0.06	5.522	37.873	-7.163
171	0.127	-	-	-	-	-
170	0.183	170	0.029	5.098	37.585	-6.244
169	0.145	-	-	-	-	-
168	0.173	168	0.038	6.189	37.946	-4.517
167	0.153	167	0.083	6.287	38.162	-1.834
166	0.068	-	-	-	-	-
165	0.257	165	0.256	5.892	39.099	-1.002
164	0.284	-	-	-	-	-
163	1.009	163	1.145	5.325	39.315	1.135
162	0.476	162	0.433	6.03	38.739	-1.099
161	0.232	161	0.201	5.169	39.027	-1.156
160	0.298	160	0.328	5.575	39.748	1.1
159	0.164	159	0.148	6.772	40.036	-1.111
158	0.015	-	-	-	-	-
157	0.171	157	0.137	6.118	40.541	-1.252
156	0.14	156	0.117	5.435	41.478	-1.2
155	0.148	-	-	-	-	-
154	0.022	-	-	-	-	-
153	0.378	153	0.146	5.094	41.406	-2.591
152	0.603	152	0.652	4.75	41.19	1.081
151	0.162	151	0.046	6.48	41.118	-3.552
150	0.34	150	0.294	5.882	41.766	-1.156
149	0.182	149	0.059	6.325	41.406	-3.077
148	0.92	148	1.185	4.907	41.478	1.287
147	0.562	147	0.38	6.191	41.766	-1.48
146	0.269	146	0.182	5.256	42.343	-1.479
144	0.184	-	-	-	-	-
143	0.187	143	0.313	5.76	43.136	1.676
142	1.844	142	1.58	5.579	43.064	-1.168
141	0.886	141	1.005	4.778	43.569	1.134
140	0.901	140	1.023	5.413	44.073	1.135
139	0.024	-	-	-	-	-
138	1.146	138	0.677	4.996	43.064	-1.692
137	0.25	137	0.194	6.124	43.641	-1.286
136	0.658	136	0.564	5.183	44.362	-1.165
135	0.083	-	-	-	-	-
134	0.324	134	0.253	6.553	45.227	-1.28
133	0.192	133	0.094	6.274	45.515	-2.041
132	0.038	-	-	-	-	-
131	0.086	131	0.123	5.445	47.029	1.429
130	0.739	130	0.362	4.776	46.164	-2.042
129	0.314	129	0.357	5.376	47.39	1.138
128	0.99	128	1.021	6.766	46.452	1.032
127	0.168	-	-	-	-	-
126	0.186	-	-	-	-	-
124	0.259	124	0.678	4.884	47.39	2.623
123	0.444	-	-	-	-	-
122	0.079	-	-	-	-	-
121	0.305	121	0.483	4.39	46.741	1.581
120	0.204	120	0.304	5.697	47.173	1.491
119	1.383	119	1.583	5.262	47.606	1.145
118	0.393	118	0.285	4.988	47.606	-1.379
117	0.782	117	0.8	5.128	48.111	1.023
116	0.473	-	-	-	-	-
115	0.255	-	-	-	-	-
114	0.15	114	0.171	5.441	49.336	1.143
113	0.012	-	-	-	-	-
112	0.372	112	0.3	4.687	48.471	-1.242
111	0.103	111	0.07	6.722	49.192	-1.481
110	0.423	110	0.436	5.963	49.985	1.029
109	0.407	109	0.448	5.504	49.913	1.102
108	0.244	108	0.048	4.502	49.192	-5.089
107	0.119	-	-	-	-	-
106	0.13	106	0.094	6.593	49.12	-1.387
105	0.129	105	0.316	6.524	49.12	2.448
104	1	104	1.559	6.398	49.625	1.558
103	0.16	103	0.209	5.335	49.841	1.305
102	0.539	102	1.075	6.295	49.625	1.996
101	0.198	101	0.187	5.6	50.994	-1.059
100	0.155	-	-	-	-	-
99	1.035	99	0.938	6.171	50.345	-1.103
98	0.07	98	0.046	5.803	51.066	-1.528
97	0.427	97	0.113	5.087	51.499	-3.782
96	0.221	96	0.091	6.02	51.066	-2.423
95	0.371	95	0.318	5.386	52.148	-1.166
94	0.166	94	0.372	5.526	52.076	2.236
93	0.122	-	-	-	-	-
92	0.122	92	0.324	4.565	52.436	2.658
91	0.335	91	0.495	4.262	53.013	1.48
90	0.221	90	0.226	6.506	52.148	1.023
89	0.084	89	0.23	5.671	52.797	2.726
88	0.292	88	0.107	6.402	52.58	-2.714
87	0.216	-	-	-	-	-
86	0.248	86	0.247	5.569	53.662	-1.004
85	0.089	85	0.094	5.157	53.518	1.054
84	3.527	84	3.612	4.931	52.797	1.024
83	1.34	83	0.881	4.437	53.013	-1.522
82	0.009	82	0.05	5.276	53.373	5.679
81	0.361	-	-	-	-	-
80	1.683	80	2.118	4.685	53.806	1.258
79	0.424	79	1.337	5.453	55.392	3.152
78	0.092	-	-	-	-	-
77	0.252	-	-	-	-	-
76	0.36	76	0.325	6.124	53.878	-1.109
75	0.02	-	-	-	-	-
74	0.458	74	0.677	5.343	55.031	1.476
73	0.351	73	0.237	5.955	54.959	-1.478
72	0.671	72	0.719	5.789	55.608	1.071
71	0.121	71	0.057	5.167	55.825	-2.126
69	0.002	-	-	-	-	-
68	0.818	68	0.752	5.892	56.618	-1.088
67	0.011	-	-	-	-	-
66	0.71	66	0.347	4.687	56.978	-2.046
65	0.646	65	0.268	5.014	56.473	-2.407
64	0.354	64	0.65	5.478	58.276	1.838
63	0.571	63	0.448	5.406	57.843	-1.276
62	0.667	62	1.109	5.287	56.834	1.662
61	0.13	-	-	-	-	-
60	0.492	60	0.365	5.37	59.141	-1.349
58	0.02	-	-	-	-	-
57	0.043	57	0.207	5.008	58.852	4.78
56	0.696	56	0.744	4.484	58.997	1.07
55	0.861	55	0.949	6.323	58.78	1.103
54	0.338	54	0.32	5.293	59.645	-1.056
53	0.577	53	0.633	6.197	58.852	1.098
52	0.144	-	-	-	-	-
51	0.028	-	-	-	-	-
50	0.018	-	-	-	-	-
49	0.069	-	-	-	-	-
48	0.066	-	-	-	-	-
47	0.371	47	0.3	4.874	60.655	-1.237
46	0.563	46	1.721	5.157	60.799	3.055
45	0.937	45	1.017	5.406	61.52	1.086
44	0.237	-	-	-	-	-
43	0.089	43	0.181	4.98	60.943	2.034
42	0.127	-	-	-	-	-
41	0.088	-	-	-	-	-
40	0.053	40	0.01	5.998	61.52	-5.537
39	0.2	39	0.094	6.541	61.304	-2.116
38	0.525	38	0.925	4.701	62.097	1.763
37	0.066	-	-	-	-	-
35	0.164	-	-	-	-	-
34	0.132	34	0.437	4.992	62.89	3.316
33	0.109	-	-	-	-	-
32	0.088	32	0.101	5.75	63.466	1.151
31	0.653	31	0.614	5.837	63.683	-1.064
30	0.88	30	0.508	4.628	63.538	-1.73
28	1.226	28	0.691	5.396	65.485	-1.774
27	0.363	27	0.247	4.894	64.548	-1.471
26	0.914	26	0.481	4.998	64.908	-1.9
25	0.062	-	-	-	-	-
24	0.251	24	0.827	4.78	65.629	3.294
23	8.231e-05	-	-	-	-	-
22	0.454	22	0.765	4.567	65.99	1.686
21	0.015	-	-	-	-	-
20	0.386	20	0.394	5.321	67.792	1.022
19	0.062	-	-	-	-	-
18	1.452	18	1.001	5.12	67.864	-1.45
17	0.759	-	-	-	-	-
16	0.032	-	-	-	-	-
15	0.794	15	3.082	4.872	69.017	3.881
14	0.711	-	-	-	-	-
13	0.007	-	-	-	-	-
12	0.111	12	0.45	5.699	70.171	4.065
11	0.061	11	0.178	5.608	70.243	2.897
10	0.518	10	0.452	5.295	70.531	-1.146
9	0.186	9	0.424	5	70.099	2.28
8	0.153	-	-	-	-	-
7	0.015	-	-	-	-	-
6	0.104	6	0.041	5.193	71.396	-2.518
5	0.216	-	-	-	-	-
4	0.265	-	-	-	-	-
3	0.684	3	0.388	5.128	73.199	-1.764
2	0.943	2	0.349	5.067	73.055	-2.704
1	0.265	1	0.319	4.919	74.496	1.201
