# Supplementary material for: Genomic and proteomic analysis of the Alkali-Tolerance Response (AlTR) in Listeria monocytogenes 10403S
Source: BMC Microbiol. 2008 Jun 24;8:102. doi: 10.1186/1471-2180-8-102 (PMC2443805; doi:10.1186/1471-2180-8-102)
Supplement: Additional file 2 — DNA microarrays results of cells stressed at pH 9.5. Genes that were upregulated or down regulated at least 1.5-fold in Listeria monocytogenes cells stressed at pH 9.5 compared with Listeria monocytogenes stressed at pH 7.0. Genes are ordered based on functional category and minor category and within minor category based on absolute fold change. The list contains genes that were considered significant according to t – test analysis with differences of ≥ 1.5 fold changes in the levels of gene expression, and q values of 0.05. [file 1471-2180-8-102-S2.xls]

## Sheet: New_library
Additional file 2: DNA microarrays results of cells stressed at pH 9.5
Locus ID	Gene Symbol	Gene/Protein name	Sub Category	Fold	P Value
Amino acid biosynthesis
lmo2683	NA	similar to cellobiose phosphotransferase enzyme IIB component	Aromatic amino acid family	2.72	0.00175677
lmo1720	NA	similar to phosphotransferase system (PTS) lichenan-specific enzyme IIB component	Aromatic amino acid family	1.91	0.00178753
lmo0097	NA	similar to PTS system mannose-specific, factor IIC	Aromatic amino acid family	-6.17	0.0041688
lmo0096	NA	similar to PTS system mannose-specific, factor IIAB	Aromatic amino acid family	-2.84	0.00481977
lmo1255	NA	similar to PTS system trehalose specific enzyme IIBC	Aromatic amino acid family	-2.48	0.0149058
lmo0098	NA	similar to PTS system mannose-specific, factor IID	Aromatic amino acid family	-2.36	0.0356257
LMOf6854_1584	pheA	prephenate dehydratase	Aromatic amino acid family	-2.2	0.0932037
lmo1749	NA	similar to shikimate kinase	Aromatic amino acid family	-2.13	0.142717
lmo1629	trpF	phosphoribosyl anthranilate isomerase	Aromatic amino acid family	-1.92	0.234581
LMOf6854_2608	hom	homoserine dehydrogenase	Aspartate family	-2.77	0.00654972
lmo2545	thrB	highly similar to homoserine kinase	Aspartate family	-2.34	0.0402605
LMOf2365_2520	hom	homoserine dehydrogenase	Aspartate family	-2.21	0.0430763
LMOf6854_2606	thrB	homoserine kinase	Aspartate family	-2.11	0.217528
lmo2546	thrC	highly similar to threonine synthase	Aspartate family	-1.97	0.291361
lmo1663	ansB	similar to asparagine synthetase	Aspartate family	-1.93	0.312939
lmo0560	NA	similar to NADP-specific glutamate dehydrogenase	Glutamate family	-2.57	0.00980998
LMOf2365_1317	glnA	glutamine synthetase, type I	Glutamate family	-2.47	0.0278286
lmo1299	glnA	highly similar to glutamine synthetases	Glutamate family	-2.2	0.0764718
Fatty acid and phospholipid metabolism
LMOf6854_2814	NA	dihydroxyacetone kinase, Dak1 subunit, putative	Biosynthesis	5.79	0.000123143
LMOf6854_2815	NA	dihydroxyacetone kinase, Dak2 subunit, putative	Biosynthesis	5.21	0.000286865
lmo2695	NA	similar to dihydroxyacetone kinase	Biosynthesis	4.55	0.000661064
LMOf2365_2674	NA	putative dihydroxyacetone kinase, Dak1 subunit	Biosynthesis	3.18	0.0547874
lmo2202	NA	similar to 3-oxoacyl- acyl-carrier protein synthase	Biosynthesis	-3.61	0.00128689
lmo1806	acpA	highly similar to acyl carrier proteins	Biosynthesis	-2.93	0.00175654
lmo2201	NA	similar to 3-oxoacyl-acyl-carrier protein synthase	Biosynthesis	-2.72	0.0019281
LMOf2365_2234	fabF	beta-ketoacyl-acyl carrier protein synthase II	Biosynthesis	-2.36	0.00352433
lmo1808	fabD	similar to malonyl CoA-acyl carrier protein transacylase	Biosynthesis	-2.26	0.00352506
lmo0616	NA	C-terminal domain similar to glycerophosphoryl diester phosphodiesterase	Degradation	-2.15	0.0074717
lmo0786	NA	similar to acyl-carrier protein phosphodiesterase and to NAD(P)H dehydrogenase	Other	-4.02	0.000701269
Central intermediary metabolism
lmo0727	NA	similar to L-glutamine-D-fructose-6-phosphate amidotransferase	Amino sugars	2.04	0.00225767
lmo0956	NA	similar to N-acetylglucosamine-6P-phosphate deacetylase (EC 3.5.1.25)	Amino sugars	1.96	0.00287965
lmo0820	NA	some similarity to acatyltransferases	Other	4.7	0.000392259
lmo1870	NA	similar to alkaline phosphatase	Other	4.22	0.00198586
lmo1301	NA	conserved hypothetical protein	Other	2.83	0.148737
lmo0134	NA	similar to E. coli YjdJ protein	Other	2.2	0.00138846
lmo0286	NA	similar to aminotransferase	Other	-3.34	0.00370101
lmo1494	NA	similar to 5-methylthioadenosine/S-adenosylhomocysteine nucleosidase	Other	-2.74	0.00444856
lmo1000	NA	similar to phytoene dehydrogenase	Other	-2.53	0.00732609
lmo2638	NA	similar to NADH dehydrogenase	Other	-2.53	0.00745186
lmo2550	NA	similar to glycosyl transferases	Other	-2.44	0.00990883
lmo0272	NA	conserved hypothetical protein similar to B. subtilis YxeH protein	Other	-2.44	0.0117651
lmo0485	NA	unknown	Other	-2.38	0.0129846
lmo1581	ackA	highly similar to acetate kinase	Other	-2.12	0.0136296
lmo0277	NA	similar to oxidoreductase	Other	-1.98	0.0136768
LMOf2365_0386	phnA	alkylphosphonate utilization operon protein PhnA	Phosphorus compounds	-2.73	0.00536382
LMOf6854_0406	phnA	alkylphosphonate utilization operon protein PhnA	Phosphorus compounds	-2.71	0.00586491
LMOh7858_2560	NA	carbon-sulfur lyase	Sulfur metabolism	2	0.00249383
lmo1351	NA	unknown	Sulfur metabolism	-1.95	0.0201032
Energy metabolism
LMOf6854_1672	dat	D-amino acid aminotransferase	Amino acids and amines	-3.53	0.00322531
lmo0537	NA	similar to N-carbamyl-L-amino acid amidohydrolase	Amino acids and amines	-2.29	0.00849624
lmo1619	daaA	D-Amino Acid Aminotransferase	Amino acids and amines	-2.15	0.0117691
lmo0232	clpC	endopeptidase Clp ATP-binding chain C	ATP-proton motive force interconversion	2.34	0.0019211
lmo1514	NA	similar to unknown protein	ATP-proton motive force interconversion	2.01	0.00253548
LMOf2365_2509	atpI	ATP synthase protein I	ATP-proton motive force interconversion	-2.27	0.00861377
lmo0539	NA	similar to tagatose-1,6-diphosphate aldolase	Biosynthesis and degradation of polysaccharides	2.57	0.00119508
LMOf2365_0568	NA	putative tagatose 1,6-diphosphate aldolase	Biosynthesis and degradation of polysaccharides	2.27	0.00214533
LMOf2365_0434	NA	polysaccharide deacetylase family protein	Biosynthesis and degradation of polysaccharides	-2.18	0.0110086
lmo0016	qoxD	highly similar to quinol oxidase aa3-600 chain IV	Electron transport	2.26	0.0022195
lmo2717	cydB	highly similar to cytochrome D ubiquinol oxidase subunit II	Electron transport	-3.3	0.00371251
lmo2718	cydA	highly similar to cytochrome D ubiquinol oxidase subunit I	Electron transport	-3.24	0.00422943
LMOf6854_0874	NA	pyruvate flavodoxin/ferredoxin oxidoreductase	Fermentation	-2.06	0.0184918
lmo2494	NA	similar to negative regulator of phosphate regulon	Glycolysis/gluconeogenesis	5.35	0.00102317
lmo2205	NA	similar to phosphoglyceromutase 1	Glycolysis/gluconeogenesis	2.51	0.00128971
lmo2367	pgi	glucose-6-phosphate isomerase	Glycolysis/gluconeogenesis	-2.77	0.00516102
lmo1571	pfk	highly similar to 6-phosphofructokinase	Glycolysis/gluconeogenesis	-2.3	0.00713806
LMOf2365_1593	pfk	6-phosphofructokinase	Glycolysis/gluconeogenesis	-2.25	0.00866578
lmo0268	NA	similar to phosphoglycerate mutase	Glycolysis/gluconeogenesis	-2.07	0.0167411
lmo2457	tpi	highly similar to triose phosphate isomerase	Glycolysis/gluconeogenesis	-1.91	0.0219812
lmo1538	NA	similar to glycerol kinase	Other	2.45	0.00151929
lmo1936	gpsA	similar to NAD(P)H-dependent glycerol-3-phosphate dehydrogenase	Other	-2.5	0.00596611
LMOf2365_0695	NA	carboxymuconolactone decarboxylase family protein	Other	-2.23	0.0091908
LMOf2365_2692	NA	putative gluconate kinase	Pentose phosphate pathway	-2.65	0.00543647
lmo1978	NA	similar to glucose-6-phosphate 1-dehydrogenase	Pentose phosphate pathway	-2.41	0.00666263
lmo1054	pdhC	highly similar to pyruvate dehydrogenase (dihydrolipoamide acetyltransferase E2 subunit)	Pyruvate dehydrogenase	2.38	0.00156794
lmo1053	PdhB	highly similar to pyruvate dehydrogenase (E1 beta subunit)	Pyruvate dehydrogenase	2.1	0.00247893
lmo1935	NA	similar to protein-tyrosine/serine phosphatase	Sugars	-2.88	0.00472468
lmo2477	galE	UDP-glucose 4-epimerase	Sugars	-2.3	0.00749641
lmo2712	NA	highly similar to gluconate kinase	Sugars	-2.2	0.00956516
lmo0813	NA	similar to fructokinases	Sugars	-2.13	0.0150914
Transport and binding proteins
lmo0997	clpE	ATP-dependent protease	Amino acids, peptides and amines	3.64	0.0129606
lmo1427	opuCB	similar to glycine betaine/carnitine/choline ABC transporter (membrane protein)	Amino acids, peptides and amines	2.21	0.00195183
lmo1422	NA	similar to glycine betaine/carnitine/choline ABC transporter (membrane protein)	Amino acids, peptides and amines	2.09	0.00224004
lmo1074	NA	highly similar to teichoic acid translocation permease protein TagG	Amino acids, peptides and amines	-3.92	0.00680598
lmo2250	arpJ	similar to amino acid ABC transporter, permease protein	Amino acids, peptides and amines	-3.65	0.00733182
lmo0847	NA	similar to Glutamine ABC transporter (binding and transport protein)	Amino acids, peptides and amines	-3.34	0.00790375
lmo1761	NA	similar to putative sodium-dependent transporter	Amino acids, peptides and amines	-3.14	0.00830638
lmo1424	NA	similar to manganese transport proteins NRAMP	Amino acids, peptides and amines	-3.01	0.00864431
lmo0135	NA	similar to oligopeptide ABC transport system substrate-binding proteins	Amino acids, peptides and amines	-2.7	0.0143928
lmo2469	NA	similar to amino acid transporter	Amino acids, peptides and amines	-2.46	0.0280071
lmo0848	NA	similar to amino acid ABC transporter, ATP-binding protein	Amino acids, peptides and amines	-2.05	0.0615954
lmo0519	NA	similar to multidrug resistance protein	Amino acids, peptides and amines	-1.98	0.0839808
lmo2355	NA	Similar to multidrug resistance protein	Amino acids, peptides and amines	-1.92	0.088992
LMOf6854_2559	NA	phosphate ABC transporter, permease protein	Anions	8.01	0.000338041
lmo2495	NA	similar to phosphate ABC transporter (ATP-binding protein)	Anions	6.03	0.000484328
LMOf2365_2470	NA	phosphate ABC transporter, permease protein	Anions	4.19	0.0021685
LMOf2365_2469	NA	phosphate ABC transporter, ATP-binding protein	Anions	3.44	0.0249654
LMOf2365_2471	NA	phosphate ABC transporter, permease protein	Anions	2.09	0.00208102
lmo0783	NA	similar to mannose-specific phosphotransferase system (PTS) component IIB	Carbohydrates, organic alcohols, and acids	2.55	0.00116838
lmo1389	NA	similar to sugar ABC transporter, ATP-binding protein	Carbohydrates, organic alcohols, and acids	-4.31	0.00648273
lmo1391	NA	similar to sugar ABC transporter, permease protein	Carbohydrates, organic alcohols, and acids	-2.84	0.0124377
lmo1390	NA	similar to ABC transporter (permease proteins)	Carbohydrates, organic alcohols, and acids	-2.69	0.014544
LMOh7858_0838	NA	PTS system, mannose/fructose/sorbose family, IIA component subfamily	Carbohydrates, organic alcohols, and acids	3.24	0.104224
LMOf2365_2663	NA	PTS system, beta-glucoside-specific, IIB component	Carbohydrates, organic alcohols, and acids	2.9	0.113938
LMOf6854_1298	treB	PTS system, trehalose-specific, IIBC component	Carbohydrates, organic alcohols, and acids	-1.97	0.161025
lmo2087	NA	similar to unknown proteins	Cations and iron carrying compounds	4.03	0.00365934
lmo2384	NA	similar to proteins involved in resistance to cholate and to NA(+) and in pH homeostasis	Cations and iron carrying compounds	2.92	0.000338041
LMOf6854_2439	NA	Na+/H+ antiporter component A, putative	Cations and iron carrying compounds	2.86	0.000484328
lmo2381	NA	similar to proteins involved in resistance to cholate and to NA(+) and in pH homeostasis	Cations and iron carrying compounds	2.86	0.000520345
LMOf2365_2357	NA	putative Na+/H+ antiporter component G	Cations and iron carrying compounds	2.85	0.000535635
LMOf2365_2355	NA	putative Na+/H+ antiporter component E	Cations and iron carrying compounds	2.78	0.000892077
LMOh7858_2533	NA	Na+/H+ antiporter component G, putative	Cations and iron carrying compounds	2.69	0.00100627
lmo2378	NA	similar to proteins involved in resistance to cholate and to NA(+) and in pH homeostasis	Cations and iron carrying compounds	2.61	0.00108166
lmo2382	NA	similar to proteins involved in resistance to cholate and to NA(+) and in pH homeostasis	Cations and iron carrying compounds	2.39	0.00132882
lmo2383	NA	similar to proteins involved in resistance to cholate and to NA(+) and in pH homeostasis	Cations and iron carrying compounds	2.37	0.00155313
lmo0841	NA	similar to cation (calcium) transporting ATPase	Cations and iron carrying compounds	2.34	0.00162326
LMOf2365_1877	NA	manganese ABC transporter, ATP-binding protein	Cations and iron carrying compounds	-7.45	0.00256098
lmo1848	NA	similar metal cations ABC transporter (permease protein)	Cations and iron carrying compounds	-6.13	0.0031581
LMOf2365_1876	NA	manganese ABC transporter, permease protein	Cations and iron carrying compounds	-5.5	0.00337965
LMOh7858_1973	NA	manganese ABC transporter, permease protein	Cations and iron carrying compounds	-4.35	0.00436869
lmo0605	NA	conserved hypothetical membrane protein	Cations and iron carrying compounds	-2.75	0.0139005
lmo1846	NA	similar to conserved hypothetical proteins	Cations and iron carrying compounds	-2.23	0.0291021
LMOf6854_2021	NA	iron compound ABC transporter, ATP-binding protein	Cations and iron carrying compounds	-2	0.0729278
LMOf6854_1899	uraA	uracil permease	Nucleosides, purines and pyrimidines	-4.23	0.00679765
LMOf2365_1867	uraA	uracil permease	Nucleosides, purines and pyrimidines	-2.76	0.0127759
lmo1539	NA	similar to glycerol uptake facilitator	Other	2.3	0.00164005
lmo0981	NA	similar to efflux transporter	Other	-3	0.011531
LMOf2365_0548	NA	drug resistance transporter, EmrB/QacA family	Other	-2.36	0.0290209
LMOf6854_0560	NA	drug resistance transporter, EmrB/QacA family	Other	-2.22	0.0510711
LMOf6854_0559	lmrB	drug resistance transporter, EmrB/QacA subfamily	Other	-2.16	0.0609857
LMOf2365_1002	NA	drug resistance transporter, EmrB/QacA family	Other	-2.52	0.176809
DNA metabolism
lmo2676	NA	similar to UV-damage repair protein	DNA replication, recombination, and repair	3.48	0.0217676
lmo2489	uvrB	excinuclease ABC (subunit B)	DNA replication, recombination, and repair	3.42	0.0258459
lmo1398	recA	Recombination protein recA	DNA replication, recombination, and repair	3.12	0.00105317
lmo0007	gyrA	DNA gyrase subunit A	DNA replication, recombination, and repair	2.81	0.00118909
lmo1302	NA	highly similar to SOS response regulator lexA, transcription repressor protein	DNA replication, recombination, and repair	2.59	0.00143867
LMOh7858_0006	recF	DNA replication and repair protein RecF	DNA replication, recombination, and repair	2.46	0.00176601
LMOf2365_1661	tag	DNA-3-methyladenine glycosylase I	DNA replication, recombination, and repair	2.22	0.00222829
lmo1564	mutM	highly similar to formamidopyrimidine-DNA glycosylases	DNA replication, recombination, and repair	2.13	0.00276703
lmo2242	NA	similar to O6-methylguanine-DNA methyltransferase	DNA replication, recombination, and repair	2.03	0.00367135
lmo1560	dnaI	primosome component (helicase loader) DnaI	DNA replication, recombination, and repair	2.01	0.00389193
lmo0005	RecF	RecF protein	DNA replication, recombination, and repair	1.95	0.00420274
lmo1565	polA	DNA polymerase I	DNA replication, recombination, and repair	1.92	0.00515118
LMOf6854_2682	ssb	single-strand binding protein subfamily	DNA replication, recombination, and repair	-2.48	3.18e-11
lmo1277	codV	similar to integrase/recombinase	DNA replication, recombination, and repair	-2.04	5.38e-09
lmo0045	ssb	highly similar to single-strand binding protein (SSB)	DNA replication, recombination, and repair	-2.01	7.97e-09
lmo1449	NA	similar to endonuclease IV	DNA replication, recombination, and repair	-1.92	2.45e-08
Transcription
lmo2449	NA	similar to exoribonuclease RNase-R	Degradation of RNA	2.32	0.00111453
lmo1805	rncS	similar to ribonuclease III	RNA processing	-2.44	0.00326775
LMOf6854_1900	NA	pyrimidine operon regulatory protein PyrR	Transcription factors	-5.7	0.00205424
lmo0895	sigB	RNA polymerase sigma-37 factor (sigma-B)	Transcription factors	1.5	0.00356711
Protein synthesis
lmo2448	NA	conserved hypothetical protein	Other	2	0.00193984
lmo0211	ctc	similar to B. subtilis general stress protein	Ribosomal proteins: synthesis and modification	2.22	0.00170174
lmo2632	rplC	ribosomal protein L3	Ribosomal proteins: synthesis and modification	-3.44	0.00310646
lmo0250	rplJ	ribosomal protein L10	Ribosomal proteins: synthesis and modification	-3.36	0.00359922
lmo2631	rplD	ribosomal protein L4	Ribosomal proteins: synthesis and modification	-3.26	0.00400495
lmo2655	rpsG	ribosomal protein S7	Ribosomal proteins: synthesis and modification	-2.95	0.00441569
lmo2630	rplW	ribosomal protein L23	Ribosomal proteins: synthesis and modification	-2.81	0.00446111
lmo2614	rpmD	ribosomal protein L30	Ribosomal proteins: synthesis and modification	-2.69	0.00543974
lmo0251	rplL	ribosomal protein L12	Ribosomal proteins: synthesis and modification	-2.64	0.00643328
lmo1797	rpsP	ribosomal protein S16	Ribosomal proteins: synthesis and modification	-2.58	0.00731195
lmo0486	rpmF	ribosomal protein L32	Ribosomal proteins: synthesis and modification	-2.43	0.0090863
lmo2047	rpmF	ribosomal protein L32	Ribosomal proteins: synthesis and modification	-2.39	0.00950472
lmo0046	rpsR	ribosomal protein S18	Ribosomal proteins: synthesis and modification	-2.35	0.00981576
lmo2617	rplF	ribosomal protein L6	Ribosomal proteins: synthesis and modification	-2.27	0.0111965
lmo0044	rpsF	ribosomal protein S6	Ribosomal proteins: synthesis and modification	-2.21	0.0116266
lmo2613	rplO	ribosomal protein L15	Ribosomal proteins: synthesis and modification	-2.1	0.0191632
lmo2624	rpmC	ribosomal protein L29	Ribosomal proteins: synthesis and modification	-2.03	0.0318742
lmo2616	rplR	ribosomal protein L18	Ribosomal proteins: synthesis and modification	-1.98	0.0422247
lmo1938	NA	similar to similar to ribosomal protein S1 like protein	Ribosomal proteins: synthesis and modification	-1.92	0.0664934
lmo1658	rpsB	30S ribosomal protein S2	Ribosomal proteins: synthesis and modification	-1.9	0.0736356
lmo0695	NA	unknown	tRNA aminoacylation	2.31	0.00150693
LMOf6854_1567	hisS	histidyl-tRNA synthetase	tRNA aminoacylation	-4.2	0.00262138
lmo1519	aspS	aspartyl-tRNA synthetase	tRNA aminoacylation	-3.52	0.00278401
lmo1552	valS	valyl-tRNA synthetase	tRNA aminoacylation	-3.43	0.0034905
lmo1660	leuS	leucyl-tRNA synthetase	tRNA aminoacylation	-2.43	0.00791524
LMOf6854_2081	ileS	isoleucyl-tRNA synthetase	tRNA aminoacylation	-2.28	0.0104579
lmo0228	lysS	lysyl-tRNA synthetase	tRNA aminoacylation	-2.19	0.0132705
lmo2198	trpS	tryptophanyl-tRNA synthetase	tRNA aminoacylation	-2.05	0.0207631
lmo0511	NA	conserved hypothetical protein	tRNA aminoacylation	-2	0.0384483
lmo1559	thrS	threonyl-tRNA synthetase	tRNA aminoacylation	-1.97	0.0510663
LMOh7858_0268	NA	RNA methyltransferase, TrmH family, group 3	tRNA and rRNA base modification	-2.93	0.00445228
lmo1294	miaA	similar to tRNA isopentenylpyrophosphate transferase	tRNA and rRNA base modification	-1.93	0.0615155
Protein fate
lmo0292	NA	similar to heat-shock protein htrA serine protease	Degradation of proteins, peptides, and glycopeptides	2.31	0.00183858
LMOf2365_2289	NA	intracellular protease, PfpI family	Degradation of proteins, peptides, and glycopeptides	2.15	0.00260871
lmo2515	NA	similar to B. subtilis two-component response regulator DegU	Degradation of proteins, peptides, and glycopeptides	1.94	0.005285
LMOf6854_1656	NA	aminopeptidase, putative	Degradation of proteins, peptides, and glycopeptides	-5.8	0.0053351
lmo1603	NA	similar to aminopeptidase	Degradation of proteins, peptides, and glycopeptides	-5.43	0.00580191
lmo2505	spl	peptidoglycan lytic protein P45	Degradation of proteins, peptides, and glycopeptides	-2.48	0.00580876
lmo1217	NA	similar to endo-1,4-beta-glucanase and to aminopeptidase	Degradation of proteins, peptides, and glycopeptides	-2.32	0.00725468
lmo0960	NA	similar to proteases	Degradation of proteins, peptides, and glycopeptides	-2.08	0.00819463
lmo2199	NA	similar to unknown protein	Protein and peptide secretion and trafficking	2.77	0.00111809
lmo2157	sepA	sepA	Protein and peptide secretion and trafficking	2.73	0.0013547
lmo2510	secA	translocase binding subunit (ATPase)	Protein and peptide secretion and trafficking	2.59	0.00148964
lmo0215	NA	conserved membrane-spanning protein	Protein and peptide secretion and trafficking	2.04	0.00424486
lmo2612	secY	highly similar to preprotein translocase subunit	Protein and peptide secretion and trafficking	-2.48	0.00700861
lmo1625	NA	similar to putative transporters	Protein and peptide secretion and trafficking	-2.06	0.0160213
lmo0245	secE	highly similar to preprotein translocase subunit	Protein and peptide secretion and trafficking	-1.98	0.0186167
lmo0655	NA	similar to phosphoprotein phosphatases	Protein modification and repair	2.26	0.00198743
lmo2549	gtcA	wall teichoic acid glycosylation protein GtcA	Protein modification and repair	-2.33	0.00709425
Regulatory functions
LMOf2365_2818	NA	transcriptional regulator, MarR family	DNA interactions	4.25	0.00179289
LMOf2365_2669	NA	transcriptional regulator, TetR family	DNA interactions	3.22	0.0484719
lmo2690	NA	similar to transcription regulator, TetR family	DNA interactions	3	0.0935427
lmo0651	NA	similar to transcription regulator	DNA interactions	2.5	0.00213723
lmo1974	NA	similar to transcription regulators, (GntR family)	Other	5.12	0.001
lmo2088	NA	similar to transcription regulators	Other	2.99	0.00211541
lmo2200	NA	similar to transcription regulator	Other	2.77	0.00211654
lmo2714	NA	peptidoglycan anchored protein (LPXTG motif)	Other	2.21	0.0024093
lmo0360	NA	similar to transcriptional regulator (DeoR family)	Other	2.11	0.0026101
lmo2514	NA	similar to B. subtilis YviA (DegV) protein	Other	1.98	0.00299418
lmo2128	NA	similar to transcription regulator, LacI family	Other	-2.49	0.00396706
lmo2352	NA	similar to LysR family transcription regulator	Other	-2.36	0.00398014
lmo2243	NA	similar to methylphosphotriester-DNA alkyltransferase and transcriptional regulator	Other	-1.9	0.00413155
LMOf6854_0303	NA	sensory box histidine kinase	Protein interactions	-1.98	0.00540582
LMOf2365_1868	NA	pyrimidine operon regulatory protein PyrR	RNA interactions	-4.22	0.00376994
Cell envelope
LMOf6854_1250	NA	membrane protein, putative	Other	-3.05	0.00122245
lmo2130	NA	similar to unknown protein	Other	-2.54	0.00213557
lmo2637	NA	conserved lipoprotein	Other	-2.48	0.002734
LMOf2365_0634	NA	putative membrane protein	Other	-2.33	0.00276766
LMOf2365_1219	NA	putative membrane protein	Other	-2.31	0.00578258
LMOh7858_2554	NA	membrane protein, putative	Other	-2.23	0.00648709
lmo2691	NA	similar to autolysin, N-acetylmuramidase	Biosynthesis and degradation of murein sacculus and peptidoglycan	-3.23	0.00119425
LMOf2365_2498	NA	mbl protein	Biosynthesis and degradation of murein sacculus and peptidoglycan	-2.7	0.00153038
lmo1076	NA	similar to autolysin (EC 3.5.1.28) (N-acetylmuramoyl-L-alanine amidase)	Biosynthesis and degradation of murein sacculus and peptidoglycan	-2.68	0.00167286
lmo0415	NA	similar to endo-1,4-beta-xylanase	Biosynthesis and degradation of murein sacculus and peptidoglycan	-2.31	0.0041328
lmo2525	mbl	similar to MreB-like protein	Biosynthesis and degradation of murein sacculus and peptidoglycan	-2.26	0.00622457
lmo0856	murF	UDP-N-acetylmuramoylalanyl-D-glutamyl-2,6-diamino pimelate-D-alanyl-D-alanyl ligase	Biosynthesis and degradation of murein sacculus and peptidoglycan	-2.07	0.00669927
lmo1521	NA	similar to N-acetylmuramoyl-L-alanine amidase	Biosynthesis and degradation of murein sacculus and peptidoglycan	-2.05	0.00681113
lmo1855	NA	similar to similar to D-alanyl-D-alanine carboxypeptidases	Biosynthesis and degradation of murein sacculus and peptidoglycan	-1.99	0.00721654
LMOf6854_1277	murI	glutamate racemase	Biosynthesis and degradation of murein sacculus and peptidoglycan	-1.93	0.0097678
lmo0688	NA	similar to unknown protein	Biosynthesis and degradation of surface polysaccharides and lipopolysaccharides	-2.53	0.00218953
lmo0685	NA	similar to motility protein (flagellar motor rotation) MotA	Surface structures	-2.5	0.0025401
Cellular processes
lmo2673	NA	conserved hypothetical protein	Adaptations to atypical conditions	5.38	0.000110081
lmo0515	NA	conserved hypothetical protein	Adaptations to atypical conditions	2.72	0.00124423
lmo2016	cspB	similar to major cold-shock protein	Adaptations to atypical conditions	-3.04	0.00365715
lmo2507	ftsE	highly similar to the cell-division ATP-binding protein FtsE	Cell division	-4.06	0.00222438
lmo2506	ftsX	highly similar to cell-division protein FtsX	Cell division	-2.9	0.00539257
LMOf2365_0735	fliM	flagellar motor switch protein FliM	Chemotaxis and motility	2.2	0.00186377
lmo1699	NA	some similarities to methyl-accepting chemotaxis proteins	Chemotaxis and motility	-2.85	0.00593321
lmo0683	NA	similar to chemotactic methyltransferase CheR	Chemotaxis and motility	-2.23	0.0113893
lmo0689	NA	similar to CheA activity-modulating chemotaxis protein CheV	Chemotaxis and motility	-2.1	0.016243
lmo0682	NA	similar to flagellar hook-basal body protein FlgG	Chemotaxis and motility	-1.91	0.0205648
LMOf2365_1723	NA	methyl-accepting chemotaxis protein	Chemotaxis and motility	-1.9	0.0209168
lmo2230	NA	similar to arsenate reductase	Detoxification	5.04	0.00012936
LMOf6854_2903	kaT	catalase	Detoxification	2.21	0.00168434
lmo2190	mecA	competence negative regulator mecA	DNA transformation	2.69	0.00128456
lmo0152	NA	similar to oligopeptide ABC transporter-binding protein	DNA transformation	2.06	0.00196993
lmo2196	NA	similar to pheromone ABC transporter (binding protein)	DNA transformation	-3.23	0.00311397
lmo2569	NA	similar to dipeptide ABC transporter (dipeptide-binding protein)	DNA transformation	-2.51	0.00668487
lmo2827	NA	similar to transcriptional regulator (MarR family)	Other	2.15	0.00187689
LMOf2365_0611	iap	protein P60	Pathogenesis	-4.49	0.002191
LMOf6854_0623	iap	protein P60	Pathogenesis	-3.25	0.0026232
LMOf6854_2028	NA	tellurite resistance protein, putative	Toxin production and resistance	2.99	0.00100202
LMOh7858_0844	NA	phenazine biosynthesis protein, PhzF family	Toxin production and resistance	2.36	0.00149949
LMOf2365_1997	NA	putative tellurite resistance protein	Toxin production and resistance	2.32	0.00166438
lmo1700	NA	unknown	Toxin production and resistance	-3.53	0.0024123
LMOf6854_1767	NA	aminoglycoside N3-acetyltransferase	Toxin production and resistance	-1.92	0.0192181
Mobile and extrachromosomal element functions
lmo0650	NA	conserved membrane protein	Prophage functions	2.61	0.266576
Unknown function
LMOf6854_0867	NA	acetyltransferase, GNAT family	Enzymes of unknown specificity	4.34	0.00133425
LMOf2365_2255	NA	Ser/Thr protein phosphatase family protein	Enzymes of unknown specificity	3.89	0.00575433
LMOf2365_0839	NA	acetyltransferase, GNAT family	Enzymes of unknown specificity	3.78	0.00833005
LMOf2365_1708	NA	D-isomer specific 2-hydroxyacid dehydrogenase family protein	Enzymes of unknown specificity	3.17	0.0569585
LMOh7858_1807	NA	D-isomer specific 2-hydroxyacid dehydrogenase family protein	Enzymes of unknown specificity	2.09	0.0036393
LMOf2365_0306	NA	aminotransferase, class I	Enzymes of unknown specificity	-4.87	0.00477615
LMOf2365_0292	NA	hydrolase, haloacid dehalogenase-like family	Enzymes of unknown specificity	-3.57	0.0050284
LMOf6854_2752	NA	pyridine nucleotide-disulfide oxidoreductase family protein	Enzymes of unknown specificity	-2.8	0.0134999
LMOf6854_1997	NA	GTPase family protein	Enzymes of unknown specificity	-2.78	0.0272659
LMOf2365_2611	NA	pyridine nucleotide-disulfide oxidoreductase family protein	Enzymes of unknown specificity	-2.38	0.031641
lmo1615	NA	similar to unknown proteins	Enzymes of unknown specificity	-2.09	0.0376077
lmo1240	NA	conserved hypothetical protein, similar to B. subtilis YsnB protein	Enzymes of unknown specificity	-2.07	0.0521087
LMOf2365_2458	NA	PspC domain protein, truncated	General	3.22	0.0486587
lmo1975	NA	similar to E. coli DNA-damage-inducible protein dinP	General	2.38	0.00351219
lmo1067	NA	similar to GTP-binding elongation factor	General	-4.37	0.00481351
lmo2127	NA	unknown	General	-3.47	0.00796189
LMOh7858_2654	NA	NLP/P60 family protein	General	-3.36	0.00853199
LMOf2365_2478	NA	NLP/P60 family protein	General	-2.96	0.0120706
lmo1937	NA	similar to unknown protein	General	-2.77	0.0273538
lmo0597	NA	similar to transcription regulator CRP/FNR family	General	-2.52	0.0310107
LMOf2365_0626	NA	cyclic nucleotide-binding protein	General	-2.26	0.0318703
LMOf6854_1524	lepA	GTP-binding protein LepA	General	-2.12	0.0329173
lmo1066	NA	similar to extragenic suppressor protein SuhB and to myo-inositol-1(or 4)-monophosphatase	General	-2.11	0.0363288
lmo2802	gidB	GidB protein	General	-2.08	0.0509342
LMOf6854_2897	ychF	GTP-binding protein YchF	General	-2.04	0.056006
lmo1239	NA	conserved hypothetical protein, similar to B. subtilis YsnA protein	General	-1.98	0.0593581
Hypothetical proteins
LMOf2365_0838	NA	conserved hypothetical protein	Conserved	5.56	0.001
LMOf2365_2819	NA	conserved hypothetical protein	Conserved	3.67	0.0119823
LMOf2365_0975	NA	conserved hypothetical protein	Conserved	3.55	0.0175652
LMOf2365_1322	NA	conserved hypothetical protein	Conserved	2.68	0.00191215
lmo0796	NA	conserved hypothetical protein	Conserved	2.55	0.00195532
LMOf2365_2152	NA	conserved hypothetical protein	Conserved	2.44	0.00196856
LMOf2365_1996	NA	conserved hypothetical protein	Conserved	2.35	0.00202014
lmo0932	NA	conserved hypothetical protein	Conserved	2.23	0.00233464
lmo2339	NA	conserved hypothetical protein	Conserved	2.22	0.00241343
LMOf2365_1046	NA	conserved hypothetical protein	Conserved	-3.21	0.00274547
LMOf2365_0737	NA	conserved hypothetical protein	Conserved	-3.05	0.00289539
LMOf2365_0901	NA	conserved hypothetical protein	Conserved	-2.21	0.00434405
LMOf2365_1045	NA	conserved hypothetical protein	Conserved	-2.21	0.00445123
LMOf2365_1685	NA	conserved hypothetical protein TIGR01212	Conserved	-2.44	0.00362634
lmo0369	NA	conserved hypothetical protein, highly similar to B. subtilis YeeI protein	Conserved	-2.04	0.00502439
lmo1417	NA	highly similar to B. subtilis YxiO protein	Conserved	-3.01	0.00301648
lmo2115	NA	similar to ABC transporter (permease)	Conserved	-2.2	0.0045308
lmo0883	NA	similar to B. subtilis YbtB protein	Conserved	-2.55	0.00334706
lmo0882	NA	similar to B. subtilis YdbS protein	Conserved	-2.36	0.00392608
lmo1304	NA	similar to B. subtilis YnzC protein	Conserved	2.2	0.00248429
lmo1333	NA	similar to B. subtilis YqzC protein	Conserved	-2.46	0.00353187
lmo1334	NA	similar to B. subtilis YqzD protein	Conserved	-3.04	0.00289643
lmo0836	NA	similar to B. subtilis YrkR protein	Conserved	-1.9	0.00532722
lmo1236	NA	similar to B. subtilis YslB protein	Conserved	-2.09	0.00486278
lmo2487	NA	similar to B. subtilis YvlB protein	Conserved	3.21	0.0497465
lmo2516	NA	similar to conserved hypothetical proteins	Conserved	-2.83	0.00313132
lmo0482	NA	similar to conserved hypothetical proteins, highly similar to B. subtilis YloN protein	Conserved	-2.13	0.00464821
lmo1690	NA	similar to hypothetical proteins	Conserved	3.64	0.0132035
lmo1757	NA	similar to unknown protein	Conserved	2.01	0.00273982
lmo2204	NA	similar to unknown protein	Conserved	-2.22	0.00427484
lmo0666	NA	similar to unknown protein	Conserved	-1.94	0.00520566
lmo2119	NA	similar to unknown proteins	Conserved	2.24	0.00211821
lmo2191	NA	similar to unknown proteins	Conserved	2.2	0.00242448
lmo2120	NA	similar to unknown proteins	Conserved	2.04	0.00258368
lmo1568	NA	similar to unknown proteins	Conserved	2.03	0.00264891
lmo2248	NA	similar to unknown proteins	Conserved	-2.62	0.0033238
lmo1918	NA	similar to unknown proteins	Conserved	-2.5	0.00335275
lmo1810	NA	similar to unknown proteins	Conserved	-2.35	0.00418146
lmo1211	NA	similar to unknown proteins	Conserved	-2.22	0.00426383
lmo1495	NA	similar to unknown proteins	Conserved	-2.01	0.00517508
lmo2486	NA	unknown	Conserved	3.08	0.0745106
lmo0911	NA	unknown	Conserved	2.72	0.00186293
lmo0955	NA	unknown	Conserved	2.41	0.00198343
lmo0099	NA	unknown	Conserved	-3.01	0.00290059
lmo2104	NA	unknown	Conserved	-2.44	0.00369385
lmo0867	NA	unknown	Conserved	-2.28	0.0042464
lmo0484	NA	unknown	Conserved	-2.1	0.00485858
lmo2063	NA	unknown	Conserved	-2.05	0.00487404
lmo1582	NA	weakly similar to site specific DNA-methyltransferase	Conserved	-1.9	0.00542119
Unclassified
lmo1252	NA	similar to B. subtilis YxkD protein	Role category not yet assigned	5.69	0.000913894
lmo1303	NA	similar to B. subtilis YneA protein	Role category not yet assigned	3.22	0.000964858
lmo2158	NA	similar to B. subtilis YwmG protein	Role category not yet assigned	2.75	0.00132178
lmo2220	NA	similar to S. aureus Cbf1 protein	Role category not yet assigned	2.47	0.00141912
lmo2411	NA	similar to conserved hypothetical proteins	Role category not yet assigned	2.37	0.00148052
lmo1966	NA	similar to unknown proteins	Role category not yet assigned	2.22	0.00196684
lmo0992	NA	conserved hypothetical protein	Role category not yet assigned	2.13	0.00204856
lmo0163	NA	unknown	Role category not yet assigned	1.93	0.00216006
lmo0674	NA	unknown	Role category not yet assigned	1.93	0.0034283
lmo1336	NA	similar to 5-formyltetrahydrofolate cyclo-ligase	Role category not yet assigned	-4.9	0.00358474
lmo1388	tcsA	CD4+ T cell-stimulating antigen, lipoprotein	Role category not yet assigned	-4.45	0.00358789
lmo0582	iap	P60 extracellular protein, invasion associated protein Iap	Role category not yet assigned	-3.9	0.00390565
lmo1847	NA	similar to adhesion binding proteins and lipoproteins with multiple specificity for metal cations (ABC transporter)	Role category not yet assigned	-3.78	0.0041954
lmo1418	NA	weakly similar to pyrophosphatase	Role category not yet assigned	-3.71	0.00437082
LMOh7858_1619	NA	OB-fold nucleic acid binding domain protein	Role category not yet assigned	-3.19	0.00448492
lmo0282	NA	conserved hypothetical protein	Role category not yet assigned	-2.41	0.00562735
lmo1796	NA	similar to unknown protein	Role category not yet assigned	-2.3	0.00591521
lmo0285	NA	putative lipoprotein	Role category not yet assigned	-2.26	0.00591912
lmo0593	NA	similar to transport proteins (formate?)	Role category not yet assigned	-2.25	0.00761829
lmo1814	NA	similar to unknown proteins	Role category not yet assigned	-2.19	0.00794348
lmo0661	NA	similar to unknown proteins	Role category not yet assigned	-2.17	0.00949568
lmo2788	bvrA	transcription antiterminator	Role category not yet assigned	-2.01	0.00988417
lmo1012	NA	similar to N-acyl-L-amino acid amidohydrolases	Role category not yet assigned	-1.98	0.0115997
